# Supplementary material for: Associations of Complete Blood Count Parameters with Disease-Free Survival in Right- and Left-Sided Colorectal Cancer Patients
Source: J Pers Med. 2022 May 18;12(5):816. doi: 10.3390/jpm12050816 (PMC9146340; doi:10.3390/jpm12050816)
Supplement: Supplementary file 1 [file jpm-12-00816-s001.zip]

Archive with 1 entries (1 files):
- jpm-1698437-supplementary.pdf
